# Supplementary material for: Regionally Varying Habitat Relationships in Lichens: The Concept and Evidence with an Emphasis on North-Temperate Ecosystems
Source: J Fungi (Basel). 2023 Mar 10;9(3):341. doi: 10.3390/jof9030341 (PMC10056719; doi:10.3390/jof9030341)
Supplement: Supplementary file 1 [file jof-09-00341-s001.zip]

Archive with 1 entries (1 files):
- jof-2140819-supplementary.pdf
